# Supplementary material for: Extensive C->U transition biases in the genomes of a wide range of mammalian RNA viruses; potential associations with transcriptional mutations, damage- or host-mediated editing of viral RNA
Source: PLoS Pathog. 2021 Jun 1;17(6):e1009596. doi: 10.1371/journal.ppat.1009596 (PMC8195396; doi:10.1371/journal.ppat.1009596)
Supplement: S3 Table — (XLSX) [file ppat.1009596.s003.xlsx]

## Sheet: Sheet1
		5' Contexts								3' contexts
Analysis_name		5'_base	3'base	Total_T->C	Total_C->T	Ratio_C_>U/U->C	Norm C->U	Base-Adjusted		5'base	3'_base	Total_T->C	Total_C->T	Ratio_C_>U/U->C	Norm C->U	Base-Adjusted
FMDV-A		A	All	38	293	7.71053	4.75677	1.30117		All	A	14	231	16.5	17.5739	4.80717
FMDV-A		C	All	38	77	2.02632	1.91386	0.562132		All	C	52	132	2.53846	2.05693	0.604154
FMDV-A		G	All	52	91	1.75	2.25795	0.606623		All	G	88	114	1.29545	2.21108	0.59403
FMDV-A		U	All	59	122	2.0678	3.96187	1.4175		All	U	33	106	3.21212	3.52165	1.26
FMDV-O		A	All	129	810	6.27907	3.99267	1.20153		All	A	36	747	20.75	20.1496	6.06368
FMDV-O		C	All	106	370	3.49057	3.1022	0.924083		All	C	157	377	2.40127	2.00644	0.597677
FMDV-O		G	All	226	331	1.4646	1.72709	0.504732		All	G	284	447	1.57394	2.33817	0.683317
FMDV-O		U	All	203	543	2.67488	4.44566	1.80838		All	U	185	484	2.61622	2.55541	1.03948
HCV-1a		A	All	224	1035	4.62054	4.2172	1.07374		All	A	186	1144	6.15054	5.53388	1.40898
HCV-1a		C	All	280	1255	4.48214	3.24354	0.60924		All	C	284	1321	4.65141	4.17997	0.785131
HCV-1a		G	All	397	1391	3.50378	4.40586	0.77221		All	G	409	932	2.27873	4.22041	0.739706
HCV-1a		U	All	170	937	5.51176	8.11099	2.39567		All	U	195	1168	5.98974	5.35532	1.58175
HCV-1b		A	All	80	273	3.4125	2.66816	0.769854		All	A	72	387	5.375	4.3297	1.24926
HCV-1b		C	All	81	370	4.5679	3.25265	0.679905		All	C	107	309	2.88785	2.6807	0.560349
HCV-1b		G	All	123	344	2.79675	3.83853	0.757421		All	G	91	223	2.45055	4.4411	0.876319
HCV-1b		U	All	40	300	7.5	10.4845	3.01117		All	U	54	350	6.48148	5.89512	1.69309
HCV-2a		A	All	48	97	2.02083	1.8283	0.704801		All	A	23	110	4.78261	4.78237	1.84358
HCV-2a		C	All	39	124	3.17949	2.1093	0.614655		All	C	37	126	3.40541	2.99145	0.871714
HCV-2a		G	All	41	107	2.60976	3.82765	1.02467		All	G	49	69	1.40816	2.77668	0.743327
HCV-2a		U	All	19	94	4.94737	6.73907	2.60561		All	U	39	117	3	2.48306	0.960056
HCV-3a		A	All	599	2349	3.92154	3.50859	1.17966		All	A	383	2745	7.1671	6.303	2.1192
HCV-3a		C	All	759	1969	2.5942	1.92103	0.523877		All	C	692	2089	3.01879	2.95922	0.807001
HCV-3a		G	All	933	2180	2.33655	3.13714	0.767666		All	G	1072	1234	1.15112	2.18273	0.53412
HCV-3a		U	All	445	1970	4.42697	6.32301	2.43987		All	U	614	2431	3.95928	3.57815	1.38071
HPgV1		A	All	29	88	3.03448	2.25316	0.974181		All	A	15	78	5.2	8.53832	3.69164
HPgV1		C	All	33	86	2.60606	1.08246	0.354782		All	C	44	76	1.72727	2.02991	0.665314
HPgV1		G	All	61	90	1.47541	2.35961	0.545466		All	G	48	36	0.75	3.39374	0.784522
HPgV1		U	All	33	80	2.42424	4.4382	1.55075		All	U	55	169	3.07273	6.14162	2.14594
MNV		A	All	50	69	1.38	1.77857	0.640478		All	A	14	121	8.64286	10.7709	3.8787
MNV		C	All	31	126	4.06452	2.57244	0.830722		All	C	39	92	2.35897	2.06535	0.666966
MNV		G	All	45	110	2.44444	2.9172	0.812698		All	G	81	53	0.654321	1.42536	0.397088
MNV		U	All	29	96	3.31034	6.34664	2.5508		All	U	21	135	6.42857	5.58451	2.24449
RUBV		A	All	23	277	12.0435	3.59818	1.67906		All	A	15	212	14.1333	3.25785	1.52025
RUBV		C	All	48	383	7.97917	3.33424	0.597495		All	C	32	338	10.5625	3.62984	0.650466
RUBV		G	All	33	394	11.9394	3.53585	0.798201		All	G	40	493	12.325	5.66674	1.27924
RUBV		U	All	23	205	8.91304	4.69685	2.1069		All	U	40	215	5.375	1.90185	0.853128
SARS-CoV-2		A	All	979	3552	3.62819	3.1317	0.667147		All	A	402	3654	9.08955	6.98595	1.48822
SARS-CoV-2		C	All	560	1121	2.00179	0.954523	0.189067		All	C	248	871	3.5121	4.64052	0.919168
SARS-CoV-2		G	All	606	1499	2.4736	2.3122	0.752083		All	G	1116	1232	1.10394	2.85645	0.92911
SARS-CoV-2		U	All	255	2627	10.302	19.0405	6.62255		All	U	633	3040	4.80253	4.60471	1.60158
HCoV-OC43		A	All	2086	1084	0.519655	0.753062	0.709616		All	A	1843	1237	0.671188	0.723605	0.681858
HCoV-OC43		C	All	1003	603	0.601196	0.342957	0.584683		All	C	683	626	0.916545	1.53576	2.61821
HCoV-OC43		G	All	1162	980	0.843373	0.862525	1.04444		All	G	1484	377	0.254043	0.790936	0.957751
HCoV-OC43		U	All	1700	1114	0.655294	1.86839	1.34865		All	U	1947	1537	0.78942	1.14955	0.829768
HCoV-229E		A	All	22	35	1.59091	1.47591	0.701693		All	A	20	39	1.95	1.68526	0.801222
HCoV-229E		C	All	16	12	0.75	0.513444	0.191757		All	C	8	13	1.625	2.73909	1.02297
HCoV-229E		G	All	13	24	1.84615	1.80005	1.06829		All	G	16	13	0.8125	1.98253	1.17659
HCoV-229E		U	All	16	26	1.625	4.35948	3.3848		All	U	23	32	1.3913	1.90035	1.47547
